# Supplementary material for: Synthesis of New Ruthenium Complexes and Their Exploratory Study as Polymer Hybrid Composites in Organic Electronics
Source: Polymers (Basel). 2024 May 9;16(10):1338. doi: 10.3390/polym16101338 (PMC11125087; doi:10.3390/polym16101338)
Supplement: Supplementary file 1 [file polymers-16-01338-s001.zip]

Archive with 1 entries (1 files):
- polymers-2976926-supplementary.pdf
